# Supplementary material for: Effect of osteosarcopenia on feeding status in hospitalized patients with suspected dysphagia
Source: PLoS One. 2024 Dec 19;19(12):e0315091. doi: 10.1371/journal.pone.0315091 (PMC11658479; doi:10.1371/journal.pone.0315091)
Supplement: S1 File — (XLSX) [file pone.0315091.s003.xlsx]

## Sheet: Sheet1
						Etiology													Comobities
No	male0/female1	age	FOIS	FOIS1-5vs6-7	FOIS1-2vs3-7	Lung Cancer	Pulmonary disease	Cancer (without lung)	Cardiac disease	Dermatosis	Digestive system disease	Renal urological disease	Meningitis	Orthopedic disease	Psychiatric disease	Endocrine disease	Othes	BMI	HT	DM	CVD	CKD	cognitive disorder	COPD	cancer	collagen disease	Heart failure	other	T4csa( cm2)	T4MI(cm2/m2)	T4MI sarcopenia	PMcsa cm2	PMI	PMI sarcopenia	L1attenuation	osteoporosis+:1	osteosarcopenia+:1	sarcopenia+:1
77	0	72	7	0	0	1	0	0	0	0	0	0	0	0	0	0	0	19.2449	1	1	0	0	0	0	0	0	0	0	79.719	32.0959	1	29.407	11.8396	0	72.7	1	0	0
61	1	88	6	0	0	0	0	0	1	0	0	0	0	0	0	0	0	17.9542	1	0	0	0	1	0	0	0	0	0	31.038	16.5852	1	12.041	6.43414	1	99.8	0	0	1
70	0	75	6	0	0	0	0	0	0	0	0	0	0	1	0	0	0	19.1001	0	0	0	0	0	0	0	1	0	0	78.24	28.7383	1	28.276	10.386	0	112	0	0	0
84	0	88	6	0	0	0	0	0	0	1	0	0	0	0	0	0	0	21.6642	1	0	0	1	0	0	0	0	0	0	47.117	19.1152	1	16.316	6.61934	1	93	0	0	1
90	0	69	6	0	0	0	0	0	0	1	0	0	0	0	0	0	0	16.6872	0	0	0	1	0	0	0	0	0	0	42.033	19.1121	1	16.346	7.4324	1	105.7	0	0	1
106	0	65	6	0	0	0	0	1	0	0	0	0	0	0	0	0	0	29.7033	1	1	0	0	0	0	0	0	0	0	113.321	36.6668	0	44.514	14.4032	0	172.3	0	0	0
110	0	78	6	0	0	1	0	0	0	0	0	0	0	0	0	0	0	17.6791	1	0	0	0	0	0	0	0	0	0	57.862	23.6246	1	23.692	9.67326	1	103.8	0	0	1
131	0	77	6	0	0	0	0	0	1	0	0	0	0	0	0	0	0	29.4041	0	0	1	0	0	0	0	0	0	0	118.534	44.287	0	39.259	14.6681	0	190.5	0	0	0
135	0	87	6	0	0	1	0	0	0	0	0	0	0	0	0	0	0	24.3084	0	0	0	0	1	0	0	0	0	0	55.689	22.4496	1	27.805	11.2089	0	195.9	0	0	0
148	1	71	6	0	0	1	0	0	0	0	0	0	0	0	0	0	0	14.5333	0	0	0	0	0	0	0	0	0	0	64.824	28.8107	0	23.992	10.6631	0	99.8	0	0	0
179	1	82	6	0	0	1	0	0	0	0	0	0	0	0	0	0	0	18.8731	0	0	0	0	0	0	0	0	0	0	46.204	21.855	1	19.3806	9.16724	0	97.8	0	0	0
190	1	66	6	0	0	0	0	1	0	0	0	0	0	0	0	0	0	21.1578	0	0	0	0	0	0	0	0	0	0	61.324	28.769	0	19.5	9.14806	0	115	0	0	0
139	0	71	6	0	0	1	0	0	0	0	0	0	0	0	0	0	0	23.9377	0	0	1	0	0	1	0	0	0	1	85.278	32.0968	1	31.995	12.0422	0	44.9	1	0	0
31	0	91	5	1	0	0	0	0	1	0	0	0	0	0	0	0	0	21.4086	1	0	0	0	0	1	0	0	1	0	109.157	44.8541	0	34.462	14.1609	0	124.3	0	0	0
40	0	81	5	1	0	0	1	0	0	0	0	0	0	0	0	0	0	20.944	0	0	0	0	0	0	0	0	0	0	57.4722	24.1707	1	25.217	10.6053	0	99.8	0	0	0
89	0	75	5	1	0	0	1	0	0	0	0	0	0	0	0	0	0	19.1057	0	0	0	0	0	0	1	0	0	0	88.599	38.2975	0	31.969	13.8188	0	52.8	1	0	0
116	0	83	5	1	0	0	0	0	0	0	0	0	0	0	0	0	1	27.029	0	0	0	0	0	0	0	0	0	0	72.982	29.798	1	20.649	8.43083	1	120.3	0	0	1
111	0	87	4	1	0	0	0	0	0	0	1	0	0	0	0	0	0	25.3906	0	0	0	0	0	0	0	1	0	0	65.73	25.6758	1	22.543	8.80586	1	68.9	1	1	1
129	0	82	4	1	0	0	0	0	0	1	0	0	0	0	0	0	0	22.2028	0	0	1	0	0	0	0	0	0	0	106.615	45.9641	0	32.739	14.1145	0	48.2	1	0	0
164	0	86	4	1	0	0	1	0	0	0	0	0	0	0	0	0	0	22.5466	0	0	0	0	0	0	0	0	0	0	75.575	29.894	1	27.742	10.9735	0	92.9	0	0	0
198	0	89	4	1	0	0	0	0	1	0	0	0	0	0	0	0	0	22.2266	0	1	1	0	0	0	0	0	1	0	86.455	33.7715	0	32.968	12.8781	0	190.7	0	0	0
136	0	68	4	1	0	0	0	0	0	0	0	0	0	0	1	0	0	17.8565	0	0	0	0	1	0	0	0	0	0	113.083	39.5935	0	28.686	10.0438	1	91.8	0	0	0
169	1	82	4	1	0	0	0	0	0	0	0	0	1	0	0	0	0	19.4858	1	0	0	0	0	0	0	0	0	0	46.207	18.3004	1	14.692	5.8188	1	91.6	0	0	1
48	0	88	4	1	0	0	0	0	1	0	0	0	0	0	0	0	0	23.4375	1	1	1	0	0	0	0	0	1	0	73.111	28.559	1	26.163	10.2199	0	65	1	0	0
149	1	78	4	1	0	0	1	0	0	0	0	0	0	0	0	0	0	22.9997	1	0	1	0	0	0	0	0	0	0	74.198	34.3366	0	30.766	14.2376	0	92.8	0	0	0
12	0	69	3	1	0	0	0	0	1	0	0	0	0	0	0	0	0	19.2206	0	0	0	0	0	0	0	0	0	0	91.474	29.6991	1	33.004	10.7155	0	107.1	0	0	0
39	1	81	3	1	0	0	0	0	1	0	0	0	0	0	0	0	0	23.5393	0	0	0	1	0	0	0	0	0	0	56.238	24.2454	1	21.282	9.17514	0	196.9	0	0	0
5	0	72	3	1	0	0	0	1	0	0	0	0	0	0	0	0	0	18.69	0	0	0	0	0	1	0	0	0	0	69.521	22.5973	1	12.594	4.09359	1	92	0	0	1
93	0	69	3	1	0	0	0	0	0	0	0	0	0	0	0	0	1	28.5157	0	0	0	0	0	0	0	0	0	0	12.116	4.79857	1	49.085	19.4402	0	190.6	0	0	0
134	0	94	3	1	0	0	1	0	0	0	0	0	0	0	0	0	0	18.4164	0	0	0	0	0	0	0	0	0	0	70.089	27.7589	1	23.242	9.20504	1	117.7	0	0	1
2	0	82	3	1	0	0	1	0	0	0	0	0	0	0	0	0	0	21.4709	1	1	0	0	0	0	0	0	0	0	74.751	29.9435	1	21.479	8.60399	1	101.8	0	0	1
23	1	95	3	1	0	0	1	0	0	0	0	0	0	0	0	0	0	14.3353	0	1	0	0	0	0	0	0	0	0	60.375	30.3682	0	15.137	7.6138	0	95	0	0	0
49	1	84	3	1	0	0	1	0	0	0	0	0	0	0	0	0	0	19.5641	1	1	0	0	0	0	0	0	0	0	48.034	20.123	1	21.323	8.93288	0	84.1	1	0	0
166	0	76	3	1	0	0	0	0	1	0	0	0	0	0	0	0	0	23.6926	0	0	0	0	0	0	1	0	0	0	97.169	39.4211	0	45.147	18.316	0	57	1	0	0
14	1	90	3	1	0	0	0	1	0	0	0	0	0	0	0	0	0	23.8586	1	0	0	0	0	0	0	0	0	0	59.407	26.0546	0	20.455	8.9711	0	72.4	1	0	0
38	0	77	3	1	0	1	0	0	0	0	0	0	0	0	0	0	0	18.2537	1	0	0	0	0	0	0	0	0	0	76.029	27.5907	1	24.986	9.06735	1	84	1	1	1
108	1	80	3	1	0	0	1	0	0	0	0	0	0	0	0	0	0	18.5938	0	0	0	0	0	0	1	0	0	0	49.617	19.3816	1	15.477	6.0457	1	98.2	0	0	1
150	0	81	3	1	0	0	0	1	0	0	0	0	0	0	0	0	0	21.9098	1	0	0	0	0	0	0	0	0	0	112.187	42.7477	0	45.497	17.3362	0	174.1	0	0	0
120	0	74	3	1	0	0	1	0	0	0	0	0	0	0	0	0	0	21.9639	0	1	0	0	0	0	0	0	0	0	84.067	28.9865	1	27.148	9.3607	1	119.1	0	0	1
83	0	72	2	1	1	0	0	0	1	0	0	0	0	0	0	0	0	22.719	0	1	0	0	0	1	0	0	1	0	76.674	31.1063	1	24.551	9.96024	1	163.3	0	0	1
147	1	71	2	1	1	0	0	0	1	0	0	0	0	0	0	0	0	24.4609	0	1	1	0	0	0	0	0	1	0	84.636	40.1995	0	21.619	10.2684	0	108.9	0	0	0
157	0	73	2	1	1	0	1	0	0	0	0	0	0	0	0	0	0	13.1618	0	0	0	0	0	0	1	0	0	0	63.668	23.6719	1	21.285	7.91382	1	-1.4	1	1	1
196	0	85	2	1	1	0	0	1	0	0	0	0	0	0	0	0	0	29.9521	1	1	0	0	0	0	0	0	0	0	83.265	33.5661	1	28.989	11.6862	0	92.4	0	0	0
29	0	81	2	1	1	0	1	0	0	0	0	0	0	0	0	0	0	22.913	0	0	1	0	0	0	0	0	0	0	111.117	38.0004	0	28.332	9.68914	1	26.571	1	0	0
79	0	87	2	1	1	0	0	0	0	0	0	0	1	0	0	0	0	24.9778	1	0	0	0	0	0	0	0	0	0	92.044	40.9084	0	31.276	13.9004	0	182.8	0	0	0
81	0	78	2	1	1	0	0	0	0	0	1	0	0	0	0	0	0	25.0872	0	0	0	0	0	0	0	0	0	1	95.266	34.9921	0	20.102	7.38365	1	58.7	1	0	0
87	1	71	2	1	1	0	0	0	1	0	0	0	0	0	0	0	0	16.3603	0	0	0	0	0	0	0	0	0	1	57.654	24.3102	1	22.505	9.48937	0	116.8	0	0	0
94	0	80	2	1	1	0	0	1	0	0	0	0	0	0	0	0	0	23.4586	1	0	0	0	0	0	0	0	0	0	97.004	33.9638	0	36.879	12.9124	0	103.9	0	0	0
99	0	86	2	1	1	0	1	0	0	0	0	0	0	0	0	0	0	16.3163	0	1	0	1	0	0	0	0	0	0	73.657	30.6585	1	28.395	11.8189	0	98.1	0	0	0
103	1	92	2	1	1	0	0	0	0	0	0	0	0	0	0	0	1	17.6799	0	0	0	0	0	0	1	0	0	0	79.683	39.4619	0	22.663	11.2235	0	111.4	0	0	0
127	0	74	2	1	1	0	1	0	0	0	0	0	0	0	0	0	0	27.4575	0	0	0	0	0	1	0	0	0	0	100.357	37.5415	0	26.385	9.8701	1	20	1	0	0
128	0	79	2	1	1	0	1	0	0	0	0	0	0	0	0	0	0	19.9452	0	0	1	0	0	0	0	0	0	0	112.785	43.5111	0	27.833	10.7376	0	17.3	1	0	0
145	0	76	2	1	1	0	0	0	1	0	0	0	0	0	0	0	0	21.9771	0	1	0	0	0	0	0	0	0	0	135.91	56.5702	0	23.676	9.85473	1	144.2	0	0	0
167	1	92	2	1	1	0	0	0	0	0	0	0	0	0	0	1	0	15.051	0	1	0	0	0	0	0	0	0	0	50.906	25.9724	1	18.428	9.40204	0	108.2	0	0	0
173	1	86	2	1	1	0	0	0	1	0	0	0	0	0	0	0	0	22.6616	0	0	1	0	0	0	0	0	0	0	78.024	40.094	0	41.197	21.1698	0	69.1	1	0	0
212	1	84	2	1	1	0	0	0	1	0	0	0	0	0	0	0	0	20.4082	0	1	1	0	0	0	0	0	1	0	51.843	26.4505	0	17.62	8.9898	0	82.4	1	0	0
25	1	80	2	1	1	0	1	0	0	0	0	0	0	0	0	0	0	20.5693	1	0	0	0	0	0	0	0	0	0	53.848	23.6165	1	16.172	7.09267	1	78.7	1	1	1
30	1	80	2	1	1	0	1	0	0	0	0	0	0	0	0	0	0	27.0258	0	0	0	0	0	0	0	0	0	0	77.846	35.0642	0	25.577	11.5207	0	65.1	1	0	0
52	1	77	2	1	1	0	0	0	1	0	0	0	0	0	0	0	0	19.9963	1	1	0	0	0	0	0	0	1	0	52.58	24.0047	1	15.807	7.21649	1	77.9	1	1	1
57	1	68	2	1	1	0	0	0	0	0	0	0	0	0	0	1	0	21.0828	1	1	0	0	0	0	0	0	0	0	50.85	21.4412	1	14.518	6.12161	1	90.2	0	0	1
95	0	77	2	1	1	0	0	1	0	0	0	0	0	0	0	0	0	19.8295	0	1	0	0	0	0	0	0	0	0	58.152	22.4343	1	24.4831	9.44528	1	146.2	0	0	1
98	0	87	2	1	1	0	0	0	0	0	0	1	0	0	0	0	0	18.4049	1	0	0	0	0	0	0	0	0	0	86.3435	32.4978	1	30.863	11.6162	0	68.2	1	0	0
123	1	88	2	1	1	0	0	0	0	0	0	0	0	0	0	1	0	17.1922	0	0	1	0	0	0	0	0	0	0	66.407	29.1246	0	32.73	14.3546	0	48.5	1	0	0
178	0	75	2	1	1	0	0	0	0	0	0	1	0	0	0	0	0	18.2553	0	0	1	0	0	0	0	0	0	0	87.287	32.0613	1	35.446	13.0197	0	28.6	1	0	0
200	1	80	2	1	1	0	0	0	1	0	0	0	0	0	0	0	0	14.7918	1	0	0	0	0	0	0	0	1	0	58.309	26.6203	0	15.607	7.12518	1	99.8	0	0	0
209	1	82	2	1	1	1	0	0	0	0	0	0	0	0	0	0	0	18.381	1	0	0	0	0	0	0	0	0	0	59.635	25.9137	1	18.29	7.94772	0	117.4	0	0	0
107	0	92	2	1	1	0	1	0	0	0	0	0	0	0	0	0	0	18.9349	0	0	0	0	0	0	0	1	0	0	55.278	20.9337	1	16.476	6.23943	1	74.5	1	1	1
115	0	87	2	1	1	0	1	0	0	0	0	0	0	0	0	0	0	19.4437	1	1	0	0	0	0	1	0	0	0	83.141	32.0748	1	30.187	11.6458	0	49.6	1	0	0
191	1	82	2	1	1	0	0	0	0	0	0	1	0	0	0	0	0	21.8225	0	0	0	0	0	0	0	0	0	0	57.469	22.7607	1	20.792	8.23471	0	121.4	0	0	0
194	1	82	2	1	1	0	0	0	0	0	0	0	0	0	1	0	0	13.3766	0	0	0	0	0	0	0	0	0	0	43.993	19.2943	1	13.638	5.98132	1	99.1	0	0	1
210	1	97	2	1	1	0	1	0	0	0	0	0	0	0	0	0	0	19.7234	1	0	0	0	0	0	0	0	0	0	58.385	23.1235	1	20.369	8.06718	0	65	1	0	0
47	0	68	2	1	1	0	0	0	0	0	0	0	0	0	0	0	1	19.6046	1	0	1	0	0	0	0	0	0	0	65.405	25.9038	1	25.91	10.2617	0	98.6	0	0	0
8	1	71	2	1	1	0	0	0	0	0	1	0	0	0	0	0	0	15.3177	0	0	0	0	0	0	0	1	0	0	41.734	19.3132	1	13.535	6.26359	1	213.4	0	0	1
11	1	72	2	1	1	0	1	0	0	0	0	0	0	0	0	0	0	19.7428	0	0	0	0	0	0	0	0	0	0	59.848	24.719	1	17.012	7.02645	1	101.1	0	0	1
26	0	78	2	1	1	0	0	0	1	0	0	0	0	0	0	0	0	17.3373	0	0	0	1	0	0	0	0	0	0	55.421	21.1176	1	16.563	6.31116	1	133.9	0	0	1
78	1	91	2	1	1	0	1	0	0	0	0	0	0	0	0	0	0	26.734	1	1	0	0	1	0	0	0	0	0	37.977	17.3849	1	15.492	7.09183	1	71.5	1	1	1
80	0	87	2	1	1	0	0	0	0	1	0	0	0	0	0	0	0	29.2578	1	1	0	0	0	0	0	0	0	0	74.072	27.6074	1	29.65	11.0509	0	75.6	1	0	0
125	0	75	2	1	1	0	0	0	1	0	0	0	0	0	0	0	0	19.0311	0	1	0	0	0	0	0	0	0	0	11.863	4.10484	1	30.75	10.6401	0	147.4	0	0	0
192	0	76	2	1	1	0	0	0	1	0	0	0	0	0	0	0	0	29.3878	0	0	0	0	0	0	0	0	0	0	108.61	35.4645	0	37.397	12.2113	0	75.9	1	0	0
37	1	89	2	1	1	0	1	0	0	0	0	0	0	0	0	0	0	13.6997	0	0	0	0	1	0	0	0	0	0	57.911	23.1978	1	10.523	4.21527	1	91.1	0	0	1
68	0	79	2	1	1	0	0	0	1	0	0	0	0	0	0	0	0	21.3747	0	0	0	1	0	0	0	0	1	0	63.303	22.9725	1	21.862	7.93366	1	82	1	1	1
101	0	65	2	1	1	0	0	0	1	0	0	0	0	0	0	0	0	22.017	0	0	0	1	0	0	0	0	1	0	74.077	23.9143	1	28.17	9.09414	1	163.2	0	0	1
155	0	73	2	1	1	1	0	0	0	0	0	0	0	0	0	0	0	16.4062	1	0	0	0	0	0	1	0	0	0	76.342	29.8211	1	34.854	13.6148	0	136.6	0	0	0
156	1	85	2	1	1	0	0	0	0	0	0	0	0	0	0	0	1	17.1351	0	1	0	0	0	0	0	0	0	0	65.873	27.0681	0	27.817	11.4304	0	67.2	1	0	0
165	0	82	2	1	1	0	1	0	0	0	0	0	0	0	0	0	0	15.8169	0	1	1	0	0	0	0	0	0	0	68.632	28.5669	1	27.692	11.5263	0	59.6	1	0	0
181	0	78	2	1	1	0	0	1	0	0	0	0	0	0	0	0	0	23.0518	0	1	0	0	0	0	0	0	0	0	71.1304	26.4465	1	17.908	6.65824	1	123.9	0	0	1
186	0	86	2	1	1	0	0	0	0	1	0	0	0	0	0	0	0	23.4375	0	0	0	0	1	0	0	0	0	0	111.718	43.6398	0	32.823	12.8215	0	84.9	1	0	0
206	1	79	2	1	1	0	1	0	0	0	0	0	0	0	0	0	0	19.5312	1	0	0	0	1	0	0	0	0	0	60.786	23.7445	1	23.529	9.19102	0	79.3	1	0	0
204	0	86	1	1	1	0	1	0	0	0	0	0	0	0	0	0	0	24.6094	0	1	0	1	0	0	0	0	0	0	63.643	24.8605	1	21.958	8.57734	1	129.3	0	0	1
51	0	69	1	1	1	0	1	0	0	0	0	0	0	0	0	0	0	18.8566	1	1	0	0	0	0	0	0	0	0	60.297	22.6945	1	20.54	7.73081	1	127.7	0	0	1
60	0	75	1	1	1	0	0	0	0	0	0	0	0	0	0	1	0	20.6739	0	1	0	0	0	0	0	0	0	0	64.931	25.7161	1	26.646	10.5532	0	170	0	0	0
85	0	76	1	1	1	0	0	0	1	0	0	0	0	0	0	0	0	19.4501	0	1	0	1	0	0	0	0	0	0	119.436	42.4687	0	27.645	9.82993	1	253.3	0	0	0
141	1	81	1	1	1	0	0	0	0	0	0	0	0	0	0	0	1	24.4832	0	0	1	0	0	0	0	0	0	0	83.102	43.1975	0	30.895	16.0596	0	149.9	0	0	0
183	1	78	1	1	1	0	0	0	0	0	0	0	0	0	0	1	0	14.8213	1	0	0	0	0	0	0	0	0	0	67.042	26.8555	0	23.732	9.50649	0	132.3	0	0	0
187	1	83	1	1	1	0	0	0	0	0	0	1	0	0	0	0	0	33.2937	0	1	0	0	0	0	0	0	0	0	71.942	34.2174	0	27.466	13.0635	0	83.4	1	0	0
199	1	88	1	1	1	0	0	0	0	0	0	0	0	0	0	0	1	19.4858	0	0	1	0	0	0	0	0	0	0	41.968	16.6215	1	12.761	5.05402	1	34	1	1	1
211	0	70	1	1	1	0	0	0	0	0	0	0	0	1	0	0	0	23.3887	1	0	0	0	0	0	0	0	0	0	95.95	32.0592	1	43.753	14.6189	0	95.1	0	0	0
13	0	80	1	1	1	0	0	1	0	0	0	0	0	0	0	0	0	16.2324	0	0	0	0	1	0	0	0	0	0	70.999	22.5095	1	27.533	8.72906	1	100.7	0	0	1
24	0	77	1	1	1	0	1	0	0	0	0	0	0	0	0	0	0	18.0226	0	0	0	0	0	1	0	0	0	0	55.71	19.052	1	17.535	5.99672	1	116.9	0	0	1
34	0	85	1	1	1	1	0	0	0	0	0	0	0	0	0	0	0	20.0304	0	0	0	0	1	1	0	0	0	0	68.84	29.7175	1	24.312	10.4952	0	116.1	0	0	0
41	0	88	1	1	1	0	0	0	0	0	1	0	0	0	0	0	0	17.1401	0	0	0	0	1	0	1	0	0	0	50.739	18.8649	1	16.745	6.22583	1	10.6	1	1	1
53	1	69	1	1	1	0	0	0	0	0	0	1	0	0	0	0	0	25.6444	1	1	0	0	0	0	0	0	0	0	54.096	24.0427	1	12.402	5.512	1	99.8	0	0	1
59	1	88	1	1	1	1	0	0	0	0	0	0	0	0	0	0	0	13.3014	0	0	0	0	0	0	1	0	0	0	28.526	13.9498	1	11.346	5.54844	1	100.4	0	0	1
4	1	90	1	1	1	0	0	0	0	0	1	0	0	0	0	0	0	23.4375	1	1	0	0	1	0	0	0	0	0	35.144	13.7281	1	15.771	6.16055	1	72	1	1	1
62	1	78	1	1	1	0	0	0	1	0	0	0	0	0	0	0	0	24.2382	0	0	0	0	0	0	0	0	0	0	70.403	30.4722	0	29.081	12.587	0	76.3	1	0	0
64	1	90	1	1	1	0	0	0	1	0	0	0	0	0	0	0	0	20.134	0	0	0	1	0	0	0	0	0	0	52.87	23.6552	1	13.707	6.13282	1	61.2	1	1	1
67	0	70	1	1	1	0	1	0	0	0	0	0	0	0	0	0	0	17.6797	0	0	0	0	0	0	1	1	0	0	51.695	17.576	1	18.937	6.43847	1	107.1	0	0	1
91	0	82	1	1	1	0	1	0	0	0	0	0	0	0	0	0	0	21.1168	0	0	0	0	0	0	0	0	0	0	92.737	32.8575	1	31.81	11.2705	0	73.7	1	0	0
152	1	75	1	1	1	0	0	0	1	0	0	0	0	0	0	0	0	16.1589	1	0	0	0	0	0	0	0	0	0	76.28	30.2108	0	20.637	8.17333	0	70.5	1	0	0
17	1	86	1	1	1	0	1	0	0	0	0	0	0	0	0	0	0	13.3342	0	0	0	0	0	0	0	0	0	0	58.779	30.3786	0	15.539	8.03098	0	101.2	0	0	0
3	0	77	1	1	1	0	0	0	0	0	0	1	0	0	0	0	0	18.5923	1	1	1	0	0	1	0	0	0	0	73.309	25.9123	1	25.602	9.04944	1	59.8	1	1	1
6	0	84	1	1	1	0	1	0	0	0	0	0	0	0	0	0	0	18.3655	1	1	1	0	0	0	0	0	0	0	58.209	21.3807	1	17.943	6.59063	1	62.8	1	1	1
45	0	67	1	1	1	0	0	0	1	0	0	0	0	0	0	0	0	38.8131	0	0	1	0	0	0	0	0	0	0	115.58	45.7757	0	60.504	23.9627	0	150.6	0	0	0
58	1	80	1	1	1	0	0	0	1	0	0	0	0	0	0	0	0	19.5312	0	0	0	0	1	0	0	0	0	1	74.614	29.1461	0	22.343	8.72773	0	60.6	1	0	0
138	0	76	1	1	1	0	0	0	0	0	1	0	0	0	0	0	0	19.4858	1	0	0	0	0	0	0	0	0	0	68.792	27.2452	1	17.426	6.9016	1	81.4	1	1	1
168	0	82	1	1	1	0	0	1	0	0	0	0	0	0	0	0	0	18.9717	1	0	0	0	0	0	0	0	0	0	79.949	27.1822	1	26.891	9.14279	1	127.3	0	0	1
171	1	78	1	1	1	0	0	1	0	0	0	0	0	0	0	0	0	19.6936	1	0	0	0	0	0	0	0	0	0	48.427	20.9604	1	14.773	6.39413	1	19.5	1	1	1
180	0	77	1	1	1	0	1	0	0	0	0	0	0	0	0	0	0	18.0969	0	1	0	0	0	0	0	0	0	0	77.534	26.8284	1	34.92	12.083	0	67.4	1	0	0
1	0	81	1	1	1	0	1	0	0	0	0	0	0	0	0	0	0	18.8271	1	0	0	0	0	0	0	0	0	0	57.914	23.199	1	17.194	6.88752	1	82.1	1	1	1
10	0	77	1	1	1	0	1	0	0	0	0	0	0	0	0	0	0	16.8512	0	0	0	0	0	1	0	0	0	0	74.895	25.9152	1	24.576	8.50381	1	91.7	0	0	1
33	1	92	1	1	1	0	1	0	0	0	0	0	0	0	0	0	0	12.7725	1	0	0	0	0	0	0	0	0	1	88.744	41.0681	0	16.26	7.52464	0	92.4	0	0	0
66	0	83	1	1	1	0	1	0	0	0	0	0	0	0	0	0	0	25.2681	0	0	0	0	0	0	0	0	0	1	74.111	29.3518	1	19.174	7.5939	1	122.8	0	0	1
69	1	85	1	1	1	0	1	0	0	0	0	0	0	0	0	0	0	17.827	0	0	1	0	0	0	0	0	0	0	47.92	22.4808	1	16.633	7.80306	0	98.4	0	0	0
100	0	72	1	1	1	0	0	0	0	0	0	0	0	0	0	0	1	17.7517	1	0	0	0	0	0	0	0	0	1	44.391	17.1681	1	13.579	5.25165	1	181.7	0	0	1
170	0	82	1	1	1	0	0	0	1	0	0	0	0	0	0	0	0	19.8141	0	0	0	0	0	0	0	0	0	0	139.774	53.2594	0	64.488	24.5725	0	99.8	0	0	0
176	0	77	1	1	1	0	0	1	0	0	0	0	0	0	0	0	0	13.4108	0	0	1	0	1	0	0	0	0	0	89.478	28.3681	1	23.811	7.54904	1	143.9	0	0	1
177	0	70	1	1	1	0	0	0	1	0	0	0	0	0	0	0	0	25.7117	0	0	0	0	0	0	0	0	0	0	102.727	37.7326	0	34.743	12.7614	0	235.6	0	0	0
182	0	94	1	1	1	0	0	0	0	1	0	0	0	0	0	0	0	21.6893	1	1	1	0	1	0	0	0	0	0	69.282	24.9615	1	20.697	7.45688	1	83.9	1	1	1
184	1	84	1	1	1	0	0	0	1	0	0	0	0	0	0	0	0	25.6966	0	0	0	0	0	0	0	0	1	1	50.821	24.9222	1	23.197	11.3756	0	28.9	1	0	0
193	0	83	1	1	1	0	1	0	0	0	0	0	0	0	0	0	0	20.5191	1	0	0	0	0	0	0	0	0	0	55.1014	18.8439	1	19.155	6.55073	1	106.1	0	0	1
202	1	90	1	1	1	0	1	0	0	0	0	0	0	0	0	0	0	17.432	1	0	0	0	0	0	0	0	0	0	46.605	16.5125	1	12.512	4.43311	1	34.8	1	1	1
